# Supplementary material for: From harmful nutrients to ultra-processed foods: exploring shifts in ‘foods to limit’ terminology used in national food-based dietary guidelines
Source: Public Health Nutr. 2022 Dec 2;26(11):2539–50. doi: 10.1017/S1368980022002580 (PMC10641640; doi:10.1017/S1368980022002580)
Supplement: Supplementary file 1 [file S1368980022002580sup.zip › S1368980022002580sup001.xlsx]

## Sheet: Table 1- current guidelines
Region	Country	Year	Status	Guidelines in English?	Guideline	Term(s) used	Definition	Nutrient terminology?	Examples of foods?	Processing terminology?	International institutions involved	Type of agency
Asia & Pacific	Afghanistan	2016	Found & extracted	Yes	Reduce sugar intake and avoid sweet carbonated beverages… Use less salt and eat fewer fatty foods and highly-processed foods.	Sugar, sweet carbonated beverages, salt, fatty foods, highly-processed foods	Examples only		Y	Y	FAO	UN
Europe	Albania	2008	Found & extracted	Yes	Keep under control the consumption of fat (no more than 30 % of the daily energy) and substitute saturated fat with light vegetal oils such as light margarines… Substitute greasy meat and meat by-products with peas, kidney beans, lentils, fish, poultry, or beef… Choose food containing less sugar and do not use too much sugar, reducing the sweet beverages and deserts… Choose a diet which contains …	Fat, saturated fat, greasy meat, meat by-products, foods containing less sugar, sugar, sweet beverages, desserts, salt, salt in bread, other processed foods, alcohol.	None provided	Y	Y	Y	WHO	UN
Latin America & Caribbean	Antigua and Barbuda	2013	Found & extracted	Yes	Limit the use of salt, salty foods and salty seasonings… Reduce the intake of foods and drinks that are high in sugars and fats.	Salt, salty foods, salty seasonings, foods and drinks high in sugars and fats	None provided	Y	Y		FAO	UN
Latin America & Caribbean	Argentina	2016	Found & extracted	No	Reduce the use of salt and the consumption of foods high in sodium. Limit the consumption of sugary drinks and foods high in fat, sugar and salt. If you are going to consume alcoholic beverages, do so responsibly. Children, adolescents and pregnant women should not consume them. Always avoid them when driving. Avoid the consumption of ultra-processed products.	Salt, foods high in sodium, sugary drinks, foods high in fat, sugar and salt, alcoholic beverages, ultra-processed products	Examples only	Y	Y	Y	None	None
Asia & Pacific	Australia	2013	Found & extracted	Yes	Discretionary choices: Only sometimes and in small amounts Limit intake of foods containing saturated fat, added salt, added sugars and alcohol.	Discretionary choices, foods containing saturated fat, added salt, added sugars and alcohol	Discretionary choices are high in saturated fat (natural or added) and/or added sugars or salt or alcohol. These foods and drinks can contribute many kilojoules and displace other more nutritious foods from the diet. Many have low levels of essential nutrients.	Y			None	None
Europe	Austria	2010	Found & extracted	No	Infrequently consume foods rich in fat, sugar, and salt, and high-energy drinks. Sweets, pastries, high-sugar and / or high-fat fast food products, snacks, nibbles and soft drinks are less recommendable from a nutritional point of view and should be consumed rarely - a maximum of one serving of these sweet or fatty snacks per day. Use herbs and spices and less salt (max. 6 g per day). Avoid highl…	foods rich in fat, sugar and salt, high-energy drinks, sweet or fatty snacks, salt, highly salted foods	Examples only	Y	Y		None	None
Latin America & Caribbean	Bahamas	2002	Found & extracted	Yes	Limit the amount of high fat and greasy foods you eat… Choose foods with less sugar and less salt… It is advisable not to drink alcohol, but if you drink, do so in moderation.	high fat foods, greasy foods, foods with sugar, foods with salt, alcohol	None provided	Y			WHO	UN
Asia & Pacific	Bangladesh	2013	Found & extracted	Yes	Consume moderate amounts of oils and fats… limit salt intake and condiments and only use iodised salt… consume less sugar, sweets or sweetened drinks	Sugar, sweets, sweetened drinks, salt, condiments, oils, fats	Examples only	Y			FAO, USAID, EU	UN & Regional Body
Latin America & Caribbean	Barbados	2017	Found & extracted	Yes	Choose to eat less fat & fatty foods every day Choose foods with less salt & sodium every day Choose foods and beverages with less added sugar every day	Fat, fatty foods, foods and beverages with salt and sodium, foods and beverages with added sugar	None provided	Y			FAO	UN
Europe	Belgium- Flemmish	2017	Found & extracted	No	Eat and drink as few empty calories as possible	Empty calories	They are empty calories; they are not necessary for a balanced diet and can even harm your health if taken too much. Because they are bursting with salt, sugar and/or fat and are often ultra-processed. Unhealthy, but unfortunately attractive. So the temptation is great to feast on it. And every now and then a little extra like that is fine. But right now, most of us still do that far too often. T…	Y			None	None
Europe	Belgium- French	2020	Found & extracted	No	Limit salt in the kitchen and do not salt at the table Replace the meat at least once per week by legumes Limit ultra-processed foods, prepared dishes, prepared meats, salty snacks, sauces, mixtures of spices rich in salt	Salt, meat, ultra-processed foods, prepared dishes, prepared meats, salty snacks, sauces, mixtures of spices rich in salt	None provided	Y	Y	Y	None	None
Latin America & Caribbean	Belize	2012	Found & extracted	Yes	Limit the intake of fat, sugar and sodium	Fat, sugar, sodium	Examples only	Y			FAO	UN
Africa	Benin	2015	Found & extracted	No	Consume soft drinks and other sugary drinks in moderation. If you drink alcohol, do not exceed one drink per day. Avoid overly salty meals. Limit oil when cooking meals.	Soft drinks, sugary drinks, alcohol, overly salty meals, oil	Examples only	Y	Y		WHO, FAO, WFP, UNICEF	UN
Latin America & Caribbean	Bolivia (Plurinational State of)	2013	Found & extracted	No	Avoid excessive consumption of sugar, sweets, soft drinks and alcoholic beverages.	sugar, sweets, soft drinks and alcoholic beverages	Fats and oils - This group of foods is made up of foods that are sources of fats of animal origin and of vegetable origin. Because it is a risk factor for cardiovascular diseases and non-communicable chronic diseases, it is advisable to consume in small quantities. The avocado is a highly nutritious fruit, it can be classified among the oilseeds because its high percentage of fat gives it the nic…	Y	Y		None	None
Latin America & Caribbean	Brazil	2015	Found & extracted	Yes	Limit consumption of processed foods. Avoid consumption of ultra-processed foods.	Ultra-processed foods, processed foods	Ultra-processed foods are industrial formulations made entirely or mostly from substances extracted from foods (oils, fats, sugar, starch, and proteins), derived from food constituents (hydrogenated fats and modified starch), or synthesised in laboratories from food substrates or other organic sources (flavour enhancers, colours, and several food additives used to make the product hyper-palatable…			Y	None	None
Europe	Bulgaria	2006	Found & extracted	Yes	Limit total fat intake, especially animal fat. Limit the consumption of sugar, sweets and confectionery, avoid sugar-containing soft drinks. Reduce intake of salt and salty foods. If you drink alcoholic beverages, you should consume moderate quantities.	Total fat, animal fat, sugar, sweets, confectionery, sugar-containing soft drinks, salt and salty foods, alcoholic beverages.	Fats supply over two times more energy than proteins and one gram of them provide 9 kcal. They supply essential fatty acids that are not synthesized in the body, facilitate the absorption of fat-soluble vitamins (A, D, E and K) and of carotenoids. They improve the taste and flavoring of foods. Sugar gives a pleasant sensation of sweetness and thus sugar-containing products are often preferred foo…	Y	Y		WHO	UN
North America	Canada	2019	Found & extracted	Yes	Choose foods with healthy fats instead of saturated fat Limit highly processed foods. If you choose these foods, eat them less often and in small amounts. Prepare meals and snacks using ingredients that have little to no added sodium, sugars or saturated fat Replace sugary drinks with water	Saturated fat, highly processed foods, meals and snacks with added sodium, sugars or saturated fat, sugary drinks	The term ‘highly processed products’ is used in this report to describe processed or prepared foods and beverages that contribute to excess sodium, free sugars, or saturated fat when consumed on a regular basis. This includes processed meat, deep-fried foods, sugary breakfast cereals, biscuits and cake, confectioneries, sugary drinks, and many ready-to-heat packaged dishes.	Y	Y	Y	None	None
Latin America & Caribbean	Chile	2013	Found & extracted	No	Eat foods with little salt and remove the salt shaker from the table. If you want to be at a healthy weight, avoid sugar, sweets, sugary drinks and juices. Take care of your heart avoiding fried foods and fatty foods... Read and compare food labels and prefer those with less fat, sugar, and salt (sodium).	salt, sugar, sweets, sugary drinks, juices, fried foods, fatty foods, foods with less fat, salt, sugar	None provided	Y	Y		FAO, PAHO	UN & Regional Body
Asia & Pacific	China	2016	Found & extracted	Yes	Limit table salt, cooking oil, added sugar and alcohol	Table salt, cooking oil, sugar, alcohol	None provided	Y	Y		None	None
Latin America & Caribbean	Colombia	2015	Found & extracted	No	To maintain a healthy weight, cut back on “packaged goods”, fast foods, sodas, and sugary drinks. To have a normal blood pressure, cut down on salt and foods such as deli meats, canned meats, and packaged products that are high in sodium. Take care of your heart...reduce the consumption of vegetable oil and margarine; avoid animal fats like butter and shortening.	“packaged goods”, fast foods, sodas, and sugary drinks, salt, deli meats, canned meats, and packaged products that are high in sodium, vegetable oil and margarine, animal fats, butter and shortening	According to the source , fats can be classified into: * Of animal origin : Contained in lard, milk cream, butter, sausages, visible fat from meat and skin of the birds. These fats are a source of AGS and if consumed in excess they have negative effects, mainly on the heart, circulation generating overweight, obesity and associated diseases. * Of vegetable origin : Contained in olive, corn, soy, …	Y	Y		FAO	UN
Latin America & Caribbean	Costa Rica	2011	Could not translate
Latin America & Caribbean	Cuba	2009	Found & extracted	No	Prefer vegetable oils. Lard is more expensive for your health. Cut back on sugar. Reduce your salt intake. Start by not adding it to the table.	Lard, sugar, salt	Solid fats: They are rich in saturated fatty acids, and maintain their state at room temperature; come mainly from foods of animal origin. No definition for sugar or salt, but examples provided	Y	Y		None	None
Europe	Cyprus	2007	Found & extracted	No	Avoid the use of trans fatty acids (hydrogenated fats) in foods that are extremely dangerous (eg. cookies, cakes, puff pastry). Avoid saturated fats, especially in combination of saturated fats with salt and saturated fats with sugar. Reduce your sugar intake by choosing the right drinks and foods with a reduced or no sugar content. Minimize salt (<5g daily)... If you consume alcoholic beverages,…	Trans fatty acids, saturated fats, saturated fats with salt, saturated fats with sugar, drinks and foods with sugar, salt, alcoholic beverages, fast food	Depending on their composition, fats are divided into… Trans fats. They are extremely dangerous because they arehydrogenated forms of fat that contribute tooxidation of LDL (bad cholesterol) and therefore increation of atherosclerotic plaques. The hydrogenated onesfats come from liquid vegetable fats that throughindustrial processing can become solid.The hydrogenation process ensureslongevity in …	Y	Y		None	None
Europe	Denmark	2021	Found & extracted	Yes	Eat less sweet, salty and fatty food… Eat less meat – choose legumes and fish	Sweet, salty and fatty food; meat.	Examples only	Y	Y		None	None
Latin America & Caribbean	Dominica	2007	Found & extracted	Yes	Reduce fat and oil intake… Choose less sweet foods and drinks…Use less salt, salted foods, seasonings and salty snacks… If you use alcohol, do so in moderation	fat, oil, sweet food and drinks, salt, salted foods, seasonings and salty snacks, alcohol	None provided	Y	Y		FAO, Institute of Nutrition of Central America and Panama and the Caribbean Food and Nutrition Institute	UN & Regional Body
Latin America & Caribbean	Dominican Republic	2009	Found & extracted	No	Reduce sugars, fats and fried foods to avoid being fat.	sugar, fat, fried foods	None provided	Y	Y		FAO, the Institute of Nutrition of Central America and Panama and the Pan American Health Organization	UN & Regional Body
Latin America & Caribbean	Ecuador	2018	Found & extracted	No	Let's protect our health: let's avoid the consumption of ultra-processed products, fast food and sweetened beverages. By consuming less sugar, salt and fat, we avoid diabetes, high blood pressure and obesity	Ultra-processed products, fast food, sweetened beverages, sugar, salt and fat	Ultra-processed products: highly processed edible products, made primarily with industrial ingredients, which usually contain little or no whole food. Ultra-processed products are formulated for the most part from industrial ingredients, and they contain little or no natural foods. Fast food: food prepared and served in a short period of time in establishments specialized. Food in general is prev…	Y	Y	Y	FAO	UN
Latin America & Caribbean	El Salvador	2012	Found & extracted	No	When cooking use vegetable oil in small quantities and avoid the use of butter and margarine. Season your meals with natural herbs and spices substituting the use of condiments, artificial seasonings, processed sauces. Avoid the consumption of sugary foods and drinks, fried foods, cold cuts, candy, fast foods, and canned foods.	butter, margarine, condiments, artificial seasonings, processed sauces, sugary foods and drinks, fried foods, cold cuts, candy, fast foods, and canned foods.	Examples only		Y	Y	The Institute of Nutrition of Central America and Panama	Regional Body
Europe	Estonia	2017	Found & extracted	No	Reducing energy density... and improving the carbohydrate composition of food... Products with a high fat and sugar content... generally have a higher energy density. Whole grains and whole flour are high in fiber and have a lower energy density than refined cereal products. Limiting the consumption of added sugary drinks... Improving the quality of edible fats by balancing the content of differe…	Products with a high fat and sugar content, added sugary drinks, fatty meat and meat products, processed red meat and meat products, salt in food and cooking, high-salt industrial foods.	Examples only	Y	Y	Y	None	None
Asia & Pacific	Fiji	2013	Found & extracted	Yes	Choose and prepare food and drinks with less salt, sugar, fat and oil; Drink kava and alcohol responsibly.	Food and drinks with less salt, sugar, fat and oil; kava and alcohol	Examples only	Y	Y		WHO	UN
Europe	Finland	2014	Found & extracted	No	Your weekly intake of meat products and red meat should not exceed 500 g. You should avoid having sugary drinks regularly.	meat products, red meat, sugary drinks	None provided		Y		None	None
Europe	France	2020	Found & extracted	No	Sugary drinks, fatty, sweet, salty and ultra-processed foods: it is recommended to limit them Alcohol: maximum 2 glasses per day and not every day Salted products and salt: to limit Cold cuts: limit to 150 g per week Meat: give preference to poultry and limit other meats (pork, beef, veal, mutton, lamb, offal) to 500 g per week	Sugary drinks, fatty, sweet, salty and ultra-processed foods, alcohol, salted products and salt, cold cuts, pork, beef, veal, mutton, lamb, offal	Examples only		Y	Y	None	None
Europe	Georgia	2005	Found & extracted	Yes	Control the fat intake, decrease the consumption of fatty foods... and prefer plant oils to animal fats... Replace the fatty meat and meat products by legumes, fish and chicken and low-fat meat… If you drink alcoholic beverages, limit your daily amount of alcohol to 20 g (e.g. 200-250 ml of wine)… Limit your salt intake… Choose foods with low content of sugar, limit consumption of sweets. Sweet d…	fat, fatty foods, animal fats, fatty meat, fatty meat products, salt, sugar, sweets, sweet drinks, alcoholic beverages, alcohol	Examples only	Y	Y		WHO	UN
Europe	Germany	2017	Found & extracted	Yes	Avoid hidden fats. Reduce sugar and salt intake.	Sugar, salt, fat	Examples only	Y			None	None
Europe	Greece	2014	Found & extracted	No	Added fats and oils, olives and nuts: Limit consumption added- animal fats... Avoid consuming hydrogenised trans fats... Salt: Limit your intake of salt and products that contain it. Added sugar (sugars and sweeteners): Limit consumption of sugar, sugary sweeteners and products containing them. Avoid especially the consumption of soft drinks, juices, energy beverages and non-alcoholic beverages c…	Animal fats, hydrogenised trans fats, salt and products that contain salt, sugar, sugary sweeteners, products containing sugar/ sugary sweeteners, soft drinks, juices, energy beverages and non-alcoholic beverages containing added sugars, alcoholic beverages, alcohol	Examples only	Y	Y		None	None
Latin America & Caribbean	Grenada	2006	Found & extracted	Yes	Eat less fatty, oily, greasy and barbequed foods... Use less salt, salty foods, salty seasonings and salty snacks… Choose to have less sweet foods and drinks… Drink little or no alcohol.	fatty/ oily/ greasy/ barbequed foods, salt, salty foods, salty seasonings, salty snacks, sweet foods and drinks, alcohol	Examples only	Y	Y		FAO, the Institute of Nutrition of Central America and Panama and the Caribbean Food and Nutrition Institute	UN & Regional Body
Latin America & Caribbean	Guatemala	2012	Found & extracted	No	Eat less margarine, cream, butter, fried foods, and cold cuts to take care of your heart and spend less. Prepare meals with little salt to avoid illness. Avoid drinking liquor because it damages your health.	margarine, cream, butter, fried foods, cold cuts, salt, liquor.	Bad fats: found in fats that are solid at room temperature. Examples of salty foods are given, no definition provided.	Y	Y		FAO, the Institute of Nutrition of Central America and Panama, the Pan American Health Organization, UNICEF & USAID	UN & Regional Body
Latin America & Caribbean	Guyana	2004	Found & extracted	Yes	Use less salt in your food… Eat foods that are low in fats… Use less fats and oils in preparing and cooking food… It is advisable not to drink alcohol, but for those who do, no more than one drink per day is recommended.	salt, foods low in fats, fats, oils, alcohol	Salt contains a substance called sodium. Sodium helps to regulate the body's fluid balance and it helps to maintain the correct proportion of the substance in the body. However, it tends to increase blood pressure in some persons; therefore, it should be eaten in moderation. Sodium is freely available in a natural form in nearly every food we eat. It is also added to food to flavor or preserve it.	Y			FAO	UN
Latin America & Caribbean	Honduras	2013	Found & extracted	No	Cut down on fried foods and sausages for a healthy heart. Cut down on salt, cubes, and instant soups to prevent high blood pressure.	Fried foods, sausages, salt, cubes, instant soups	Salt is not a food in itself, it is a seasoning used to flavor food.		Y		FAO, the Institute of Nutrition of Central America and Panama and the Pan American Health Organization	UN & Regional Body
Europe	Hungary	2004	Found & extracted	No	Use less fat Less salt Do not drink alcohol, or only in moderation Reduce your intake of sugar-rich foods and beverages	Fat, salt, alcohol, sugar-rich foods and beverages	Examples only	Y			None	None
Europe	Iceland	2014	Found & extracted	No	A varied diet in moderation… However, the consumption of processed foods that often contain a lot of saturated fat, sugar or salt should be limited. Meat in moderation, limit processed products Less added sugar Less salt	processed foods, processed meats, added sugar, salt	Examples only	Y		Y	None	None
Asia & Pacific	India	2011	Found & extracted	Yes	Ensure moderate use of edible oils and animal foods and very less use of ghee/ butter/ vanaspati… Restrict salt intake to minimum... Minimize the use of processed foods rich in salt, sugar and fats.	edible oils, animal foods, ghee, butter, vanaspati, salt, processed foods rich in salt, sugar and fats	Cooking oils (liquid) and solid fats together are referred to as fats… [examples provided] For salt, no explicit definitions given, but examples are provided. Processed foods: Foods that are subjected to technological modifications either for preservation or for converting into ready-to-use/eat foods, eliminating laborious household procedures, are called “processed foods” [examples provided]. Ma…	Y	Y	Y	None	None
Europe	Ireland	2016	Found & extracted	Yes	Foods and drinks high in fat, sugar and salt - NOT every day...	Foods and drinks high in fat, sugar and salt	Examples only	Y			None	None
Europe	Israel	2008	Found & extracted	Yes	Eat sparingly: sweets, snacks and sweetened drinks	Sweets, snacks and sweetened drinks	None provided		Y		None	None
Europe	Italy	2018	Found & extracted	No	Fats: select which ones and limit the quantity Sugar, sweets and sugar sweetened beverages: less is better Salt: less is better (but iodised) Alcoholic beverages: the least possible	Fats, sugar, sweets, sugar-sweetened beverages, salt, alcoholic beverages	Examples only	Y	Y		None	None
Latin America & Caribbean	Jamaica	2015	Found & extracted	Yes	Reduce intake of salty and processed foods. Reduce intake of fats and oils. Reduce intake of sugary foods and drinks	Salty and processed foods, fats and oils, sugary foods and drinks	Examples only	Y		Y	The Pan American Health Organization, the Caribbean Food and Nutrition Institute and FAO	UN & Regional Body
Asia & Pacific	Japan	2010	Found & extracted	Yes	Enjoy snacks, confection and beverages moderately	Snacks, confection, beverages	None provided	Y			None	None
Africa	Kenya	2017	Found & extracted	Yes	Use oil or fat in moderation in meals; limit the amount of solid fat… If you use sugar, use it sparingly… Use iodised salt, but use it sparingly	Oil, fat, solid fat, sugar, iodised salt	None provided	Y	Y		FAO, WHO, WFP, Micronutrient Initiative	UN & Other
Europe	Latvia	2020	Found & extracted	No	Reduce your consumption of margarine, butter and fatty meats. Use little oil to prepare your meals. Limit consumption of salt and sugar and products containing them. Do not drink alcohol.	Margarine, butter, fatty meats, oil, salt, sugar, products containing salt or sugar, alcohol	Examples only	Y	Y		None	None
Near East	Lebanon	2013	Found & extracted	Yes	Limit intake of sugar, especially added sugar from sweetened foods and beverages… Limit intake of solid fats and replace with vegetable oils… Limit intake of table-salt and high-salt foods	Sugar, added sugar from sweetened foods and beverages, solid fats, table salt, high-salt foods	Examples only	Y	Y		None	None
Asia & Pacific	Malaysia	2010	Found & extracted	Yes	Limit intake of foods high in fats and minimise fats and oils in food preparation… Choose and prepare foods with less salt and sauces... Consume foods and beverages low in sugar	foods high in salt, sauces, fat and oils, foods high in fats, food and beverage high in sugar	Not provided	Y	Y		None	None
Europe	Malta	2016	Found & extracted	Yes	Avoid adding salt to your food during cooking or at the table. Limit the consumption of ready-made foods containing high amounts of added sugar, salt/sodium, saturated and hydrogenated or partially-hydrogenated (trans) fats... Limit consumption of sweets, sugar and fat-rich desserts, ice-cream, cakes, pastries, spreads and other confectionaries. Avoid adding sugar to your tea or coffee Limit cons…	Salt, ready-made foods containing high amounts of added sugar, salt/sodium, saturated and hydrogenated or partially-hydrogenated (trans) fats, sweets, sugar, fat-rich desserts, ice-cream, cakes, pastries, spreads, confectionaries, processed meat, alcohol	Examples only	Y	Y	Y	None	None
Latin America & Caribbean	Mexico	2015	Found & extracted	No	Reduce the consumption of fats, sugars and salt: Reduce the consumption of fats and oils, mainly saturated and trans fats Reduce the consumption of beverages with energy content... Decrease the consumption of sweet foods Reduce the consumption of processed foods Cut down on salt and foods high in salt Avoid the consumption of alcoholic drinks	Fats, sugars and salt, fats and oils, saturated and trans fats, beverages with energy content, sweet foods, processed foods, salt, foods high in salt, alcoholic drinks	Examples only	Y	Y	Y	None	None
Africa	Namibia	2000	Found & extracted	Yes	Use only iodised salt, but use less salt… Avoid drinking alcohol	Salt, alcohol	None provided	Y			FAO, WHO, UNICEF	UN
Asia & Pacific	New Zealand	2020	Found & extracted	Yes	Choose and/or prepare foods and drinks: - with unsaturated fats instead of saturated fats - that are low in salt (sodium); if using salt, choose iodised salt - with little or no added sugar - that are mostly ‘whole’ and less processed. If you drink alcohol, keep your intake low. Stop drinking alcohol if you could be pregnant, are pregnant or are trying to get pregnant. When breastfeeding, it is b…	Foods and drinks with saturated fats, salt and/ or with added sugar, processed food and drinks, alcohol	Examples only	Y		Y	None	None
Africa	Nigeria	2001	Found & extracted	Yes	Limit the fat intake from animal foods… Limit intake of salt, bullion cubes and sugar	Fat from animal foods, salt, bullion cubes, sugar	Examples only	Y	Y		WHO, Helen Keller International, International Institute of Tropical Agriculture	UN & Other
Europe	North Macedonia	2014	Found & extracted	No	Limit your daily fat intake, particularly fats originating from animals. Reduce saturated and trans fats... Limit your consumption of highly processed foods and beverages high in sugar and fat. Use little salt during food preparation. Avoid adding salt at the table before eating a meal. Drink alcohol in moderation and responsibly.	Fat, animal fat, saturated fat, trans fats, highly processed food and beverages high in sugar and fat, salt, alcohol	Examples only	Y		Y	None	None
Europe	Norway	2014	Found & extracted	Yes	Choose edible oils, liquid margarine and soft margarine spreads instead of hard margarines and butter. Choose foods that are low in salt and limit the use of salt when prepearing food and at the table. Avoid foods and drinks that are high in sugar.	Hard margarines, butter, salt, food and drinks high in sugar	Examples only	Y	Y		None	None
Near East	Oman	2009	Found & extracted	Yes	Limit Your Fat Intake And Choose Your Snacks Wisely	Fat, snacks	Examples only	Y	Y		WHO	UN
Latin America & Caribbean	Paraguay	2015	Found & extracted	No	Eat less candy, soda and sugary drinks to take care of your health Consumption of alcoholic beverages can be harmful to health and cause accidents To protect your heart slow the consumption of fats and fried foods Prepare your meals with iodized salt in small quantity to prevent high blood pressure.	Candy, soda, sugary drinks, alcoholic beverages, fats, fried foods, iodized salt	Examples only	Y	Y		FAO and the Panamerican Health Organization	UN & Regional Body
Latin America & Caribbean	Peru	2019	Found & extracted	No	Reduce the consumption of processed foods to protect your health. Protect your health by avoiding ultra-processed food consumption. Watch your health; avoid being overweight by reducing the consumption of sugars in your food and drinks. Watch your weight by consuming rice, bread and noodles in moderation.	processed foods, ultra-processed foods, sugars in food and drinks, rice, bread and noodles	Processed foods are those made in an artisanal or industrial way, from foods in their natural state. For its preparation, salt, sugar, oil or other substances for culinary use are added, in order to make them durable and more palatable. Different procedures are used in its preparation, among which the cooking, drying or non-alcoholic fermentation stand out, as in the case of breads, cheese and yo…	Y	Y	Y	FAO	UN
Asia & Pacific	Philippines	2012	Found & extracted	Yes	Limit intake of salty, fried, fatty and sugar-rich foods to prevent cardiovascular diseases. avoid alcoholic beverages	Salty, fried, fatty and sugar-rich foods, alcoholic beverages	None provided	Y			None	None
Europe	Poland	2010	Found & extracted	No	Eat less: salt; red meat, processed meat... sugar and sweetened beverages; processed food products... high in salt, sugars and fats Replace: processed cereal products... with whole-grain cereal products; red meat and processed meat with fish, poultry, eggs, legume seeds and nuts; sweetened beverages with water; animal fats with vegetable oils; full-fat dairy products with low-fat dairy products...	Salt, red meat, processed meat, sugar and sweetened beverages, processed food products high in salt, sugars and fats, processed cereal products, red meat and processed meat, sweetened beverages, animal fats, full-fat dairy products	Examples only	Y	Y	Y	None	None
Europe	Portugal	2003	Found & extracted	No	Sugar and sugar products... its ingestion it should not be daily but restricted to festive occasions Salt and salt products: The amount of salt (chemically called sodium chloride - NaCl) ingested per day should be less than 5g... Alcoholic beverage consumption is totally inadvisable for children, young people, pregnant women and breast-feeders.	Sugar and sugar products, salt and salt products, alcoholic beverages	Alcoholic beverages contain, by definition, ethyl alcohol or ethanol. Examples only for other foods to limit	Y			None	None
Near East	Qatar	2015	Found & extracted	Yes	Limit sugar, salt and fat: Eat less fast foods and processed foods. Limit sweetened foods. Avoid sweetened beverages... Reduce intake of salty foods. Avoid saturated fat and hydrogenated or transfat... and foods made with these fats…	Sugar, salt and fat, fast foods, processed foods, sweetened food, sweetened beverages, salty foods, saturated fat and hydrogenated or trans-fat, foods made with saturated or hydrogenated/ trans-fats	Examples only	Y	Y	Y	WHO, NHMRC Australia, American University of Beirut, Tufts University, Health Canada	UN & Other
Asia & Pacific	Republic of Korea	2016	Found & extracted	Yes	Choose foods lower in salt, sugar, and fat… Refrain from sugary drinks… Avoid alcoholic beverages	Foods lower in salt, sugar and fat, sugary drinks, alcoholic beverages	None provided	Y	Y		None	None
Latin America & Caribbean	Saint Kitts and Nevis	2010	Found & extracted	Yes	Limit the use of foods and drinks with added salt and sugar. Use less fats and oils when preparing and cooking foods. Use less salty and processed foods. If you use alcohol, do so sparingly.	Foods and drinks with added salt and sugar, fats and oils, salty and processed foods, alcohol	Examples only	Y		Y	FAO, PAHO	UN & Regional Body
Latin America & Caribbean	Saint Lucia	2007	Found & extracted	Yes	Buy less fatty and greasy foods and when you cook use less fats and oils. Use less salt, salted foods, packaged seasonings and salty snacks. Choose less beverages and packaged foods with added sugar. If you drink alcohol, do so in moderation.	Fatty and greasy foods, fats and oils, salt, salted foods, packaged seasonings, salty snacks, beverages and packaged foods with added sugar, alcohol	None provided	Y	Y		FAO, the Institute of Nutrition of Central America and Panama and the Pan American Health Organization	UN & Regional Body
Latin America & Caribbean	Saint Vincent and the Grenadines	2006	Found & extracted	Yes	Reduce fats and oils by cutting back on fatty, oily and greasy foods. Reduce the intake of sugar: Use less sugar, sweet foods and drinks. When cooking use less salt and salted seasonings. Eat less salted foods and snacks. If you use alcohol, do so sparingly both in drinking and food preparation.	Fats and oils, fatty, oily, greasy foods, sugar, sweet foods and drinks, salt, salted seasonings, salted foods and snacks, alcohol	Examples only	Y	Y		the Caribbean Food and Nutrition Institute, the FAO, the Institute of Nutrition of Central America and Panama and the Pan American Health Organization	UN & Regional Body
Near East	Saudi Arabia	2013	Found & extracted	yes	Avoid food intake high in saturated fat, sugar, and salt… Limit the intake of foods with a high content of saturated fatty acids cholesterol, salt and sugar.	foods high in saturated fatty acids, cholesterol, salt and sugar	None provided	Y			None	None
Africa	Seychelles	2006	Found & extracted	Yes	Reduce the amount of cooking oil, fats and fatty foods… Remove fats on meat before cooking… Limit the frying of foods to only once a week… Consume sugar, sugary foods and sugary drinks in minimal amounts… Use salt and salty foods in small amounts... If you drink alcohol do not exceed the recommended amounts.	Cooking oil, fats, fatty foods, fats on meat, frying foods, sugar, sugary foods, sugary drinks, salt, salty foods, alcohol	None provided	Y	Y		None	None
Africa	Sierra Leone	2016	Found & extracted	Yes	Use oil in moderation and eat nuts and seeds… Use iodized salt but use it in moderation… Use sugars and drinks and foods made with sugar in moderation (added sugars)	Oil, salt, sugar, drinks and foods made with sugar	None provided	Y	Y		FAO, WHO, SUN initiative, German Ministry of Food, Ag and Consumer Protection	UN & Other
Europe	Slovenia	2015	Found & extracted	No	Control the amount of fat consumed and replace most saturated fats (animal fats) with unsaturated vegetable oils. Replace greasy meat and fatty meat products with legumes, fish, poultry or lean meat. Eat less salty foods. Limit enjoyment of sugar and sugary foods. Limit alcohol consumption.	Fat, saturated fats (animal fats), greasy meat and fatty meat products, salty foods, sugar and sugary foods, alcohol	Examples only	Y	Y		WHO	UN
Africa	South Africa	2013	Found & extracted	Yes	Use foods and drinks containing sugar sparingly, and not between meals… Use salt and foods high in salt sparingly… If you drink alcohol, drink sensibly	foods and drinks containing sugar, salt, foods high in salt, alcohol	None provided	Y			FAO, UNICEF	UN
Europe	Spain	2008	Found & extracted	No	Reduce fats Leave the salt in the salt shaker	Fats, salt	Examples only	Y			None	None
Asia & Pacific	Sri Lanka	2011	Found & extracted	Yes	Consume moderate amount of fats… Limit salt intake and use only iodised salt… Take less sugar, sweets or sweetened drinks… Eat naturally occurring foods in preference to processed foods	Fats, salt, sugar, sweets, sweetened drinks, processed foods	Examples only	Y	Y	Y	WHO, UNICEF	UN
Europe	Sweden	2015	Found & extracted	Yes	Less red and processed meat: Eat less red and processed meat... Less salt: Choose food with less salt. Use less salt when you cook, but choose salt with iodine when you do use it. Less sugar: Hold back on the sweets, pastries, ice creams and other products containing lots of sugar. Cut back on sweet drinks in particular. Less alcohol	Red and processed meat, food with salt, salt, sugar, sweets, pastries, ice creams, products containing lots of sugar, sweet drinks, alcohol	Examples only	Y	Y	Y	None	None
Europe	Switzerland	2011	Found & extracted	No	Enjoy sweets, sweetened drinks, salty snacks and alcoholic drinks with moderation.	Sweets, sweetened drinks, salty snacks and alcoholic drinks	Examples only		Y		None	None
Asia & Pacific	Thailand	2001	Found & extracted	Yes	Choose a diet that is moderate in total fat… Avoid sweet and salty foods… Avoid or reduce the consumption of alcoholic beverages	Sweet and salty foods, total fat, alcoholic beverages	Examples only	Y	Y		FAO	UN
Europe	The Netherlands	2015	Found & extracted	No	Don't eat too much processed meat... Drink as few sugary drinks as possible. Do not drink alcohol, or at least not more than one glass a day.	Processed meat, sugary drinks, alcohol	Examples only	Y	Y		None	None
Europe	Turkey	2016	Found & extracted	Yes	Reduce consumption of saturated fat and trans fat… Reduce the consumption of sugar beverages and sweets and choose foods containing less sugar… Without tasting foods, additional salt should not be added and salty food should not be consumed… Reduce alcohol consumption.	Saturated fat, trans fat, sugar beverages, sweets, foods containing sugar, salt, salty food, alcohol	Sugar is a natural composition obtained from sugar beet and sugar cane. It is a pure carbohydrate generally known with the name of sucrose. Sugar (added sugar) added during the processing of food and sugar naturally found in the structure of foods constitute the total amount of sugar consumed with daily diet... Sugar is added to give flavor, to increase durability/shelf life, and to provide struc…	Y	Y		None	None
Europe	United Kingdom	2016	Found & extracted	Yes	If consuming foods and drinks high in fat, salt or sugar have these less often and in small amounts.	Foods and drinks high in fat, salt or sugar	Examples only	Y			None	None
North America	United States of America	2020	Found & extracted	Yes	Limit foods and beverages higher in added sugars, saturated fat, and sodium, and limit alcoholic beverages	Foods and beverages higher in added sugars, saturated fat, and sodium, and limit alcoholic beverages	Sodium is an essential nutrient primarily consumed as salt (sodium chloride).	Y			None	None
Latin America & Caribbean	Uruguay	2016	Found & extracted	No	Base your diet on natural foods and avoid consuming ultra-processed products on a daily basis, with excessive amounts of fat, sugar and salt. Limit sodas, artificial juices, and flavored waters. Avoid buying products with excessive amounts of fat and especially those that contain fat trans. Decrease the consumption of processed meats... Decrease the salt and sugar for cooking...	Ultra-processed products with excessive amounts of fat, sugar and salt, sodas, artificial juices, flavored waters, products with excessive amounts of fat, especially trans fats, processed meats, salt, sugar	Examples only	Y	Y	Y	FAO, PAHO, University of Sao Paulo	UN & Regional Body
Latin America & Caribbean	Venezuela (Bolivarian Republic of)	1991	Found & extracted	No	Eat animal-source foods in moderation. Avoid using too much animal fat Moderate your salt intake. Alcoholic beverages are not part of a healthy diet.	Animal-sourced foods, animal fat, salt, alcoholic beverages	Examples only	Y	Y		None	None
Europe	Bosnia and Herzegovina	2004	Could not translate
Asia & Pacific	Cambodia		Guidelines are only for children
Europe	Croatia	2002	Could not translate
Asia & Pacific	Indonesia	2014	Found & extracted	No	Limit consumption of sweet, salty and fatty foods	Sweet, salty and fatty food	Examples only	Y	Y		None	None
Near East	Iran	2015	Could not translate
Asia & Pacific	Mongolia		Website corrupt
Asia & Pacific	Nepal		Website corrupt
Latin America & Caribbean	Panama	2013	Could not translate
Europe	Romania	2006	Found & extracted	No	Eat foods that are low in fat. Ocassionally consume refined sugar products. Drink alcohol sparingly or not at all.	foods low in fat, refined sugar products, alcohol	Carbohydrates or carbohydrates (HC) are organic compoundsof carbon, oxygen and hydrogen atoms. Lipids (or fat bodies) are a heterogeneous family of water-insoluble molecules. Examples of foods are also given	Y			None	None
Near East	United Arab Emirates	2019	Could not translate
Asia & Pacific	Viet Nam	2013	Could not translate

## Sheet: Table 2- previous guidelines
Terms used for unhealthy foods in dietary guidelines- historical guidelines
Country	Year guideline was released	Recency	Status	Guidelines in English?	Guideline	Term(s) used	Definition	Nutrient terminology?	Examples of foods?	Processing terminology?
Argentina	2003	Second most recent	Found & extracted	No	Prepare meals with preferably crude oil and avoid fat for cooking. Reduce sugar and salt intake Reduce the consumption of alcoholic beverages and avoid it in children, adolescents, pregnant women and nursing mothers	fat for cooking, sugar, salt, acloholic beverages	Sugar and sweets: they give energy and are pleasant for their taste, but they do not offer us essential nutrients. Alcohol is a toxic substance that causes irreversible damage in the liver. Lipids or fats are important components of the diet. They are the most concentrated source of energy, they carry many vitamins (A, D, E, K) and they provide the body with essential fatty acids that it cannot p…	Y
Australia	2003	Second most recent	Found & extracted	Yes	Limit saturated fat and moderate total fat intake. Choose foods low in salt Limit your alcohol intake if you choose to drink Consume only moderate amounts of sugars and foods containing added sugars	saturated fat, total fat, foods high in salt, alcohol, sugars, foods containing added sugars	Chemically, most of the fats in foods are triglycerides, made up of a unit ofglycerol (glycerine) combined with three fatty acids, which may be the same or different… In saturated fats the majority of the fatty acids, in chemical terms, contain no double bond; that is, they are fully saturated with hydrogen. Saturated fats areusually solid at room temperature... Dietary salt is an inorganic compo…	Y
Australia	1982	Fifth most recent	Found & extracted	Yes	Decrease total fat consumption. Decrease the consumption of refined sugars. Decrease the consumption of alcohol. Decrease the consumption of salt.	Total fat, refined sugar, alcohol, salt	No definition	Y
Bangladesh	2000	Second most recent	Unable to locate
Barbados	2009	Second most recent	Unable to locate
Belgium- French	2005	Second most recent	Unable to locate	No
Brazil	2006	Second most recent	Found & extracted	No	Fats, sugars and salt Reduce food and beverage consumption high in fat, sugar and salt... Choose those with lower percentages of fat, sugar and sodium. Use small amounts of vegetable oil when cooking. Prefer forms of preparation that use less oil, such as roasting, boiling, stewing, grilling. Avoid fried food. Consume no more than 1 serving per day of vegetable oils, olive oil or trans fatty acid…	Fats, sugars, salt, food and beverages high in fat, sugar and salt, sodium, oil, fried food.	Fats and sugars are sources of energy. Sugar is used to sweeten and preserve industrialized and homemade foods and beverages. Sodium and potassium are essential minerals for the regulation of intra and extracellular fluids, acting in the maintenance of blood pressure. Table salt -- is composed of 40% sodium, and is the main source of this mineral in food. Examples also provided.	Y	Y
Canada	2007	Second most recent	Found & extracted	Yes	Limit foods and beverages high in calories, fat, sugar or salt (sodium)	foods and beverages high in calories, fat, sugar or salt (sodium)	Limiting foods and beverages high in calories, fat, sugar or salt (sodium) such as cakes and pastries, chocolate and candies, cookies and granola bars, doughnuts and muffins, ice cream and frozen desserts, french fries, potato chips, nachos and other salty snacks, alcohol, fruit flavoured drinks, soft drinks, sports and energy drinks, and sweetened hot or cold drinks.	Y
Canada	1942	Original guidelines	Found & extracted	Yes	No guideline around unhealthy foods/ foods to limit	N/A	N/A
Chile	2015	Second most recent	Unable to translate
China	2007	Second most recent	Unable to translate
Colombia	2000	Second most recent	Found & extracted	No	It is necessary to control the consumption of excess salt, sweets and fats of animal origin, to prevent diseases.	salt, sweets, fats	None provided	Y
Cuba	2000	Second most recent	Found & extracted	No	Prefer vegetable oils. Butter is more costly for your health. Cut back on sugar. Cut down on salt intake. Start by not adding it to the table.	Butter, sugar, salt	Examples only	Y	Y
Denmark	2013	Second most recent	Found & extracted	No	Eat less saturated fat Eat food with less salt Eat less sugar	Saturated fat, salt, sugar	Examples only	Y
Canada	1992	Third most recent	Scientific publication instead of guideline found & extracted	Yes	Other foods: Taste and enjoyment can also come from other foods and beverages that are not part of the four food groups. Some of these foods are higher in fat or Calories, so use these foods in moderation.	foods higher in fat or Calories	Unsure, don’t have access to entire guideline	Y
Canada	1982	Fourth most recent	Found & extracted	Yes	Moderation Select and prepare foods with limited amounts of fat, sugar and salt. If alcohol is consumed, use limited amounts.	Foods with limited amounts of fat, sugar and salt. Alcohol	Examples only	Y
Canada	1977	Fifth most recent	Scientific publication instead of guideline found & extracted	Yes	No guideline around unhealthy foods/ foods to limit	N/A	N/A
Canada	1961	Sixth most recent	Found & extracted	Yes	No guideline around unhealthy foods/ foods to limit	N/A	N/A
Canada	1949	Seventh most recent	Found & extracted	Yes	No guideline around unhealthy foods/ foods to limit	N/A	N/A
Canada	1944	Eigth most recent	Found & extracted	Yes	No guideline around unhealthy foods/ foods to limit	N/A	N/A
El Salvador	2001	Second most recent	Unable to locate
Denmark	1995	Fifth most recent	Scientific publication instead of guideline found & extracted	Yes	Use only small amounts of butter, margarine and oil – and use sugar and salt with moderation	butter, margarine, oil, sugar, salt	Not actual DGs- just from a paper		Y
Estonia	2006	Second most recent	Found & extracted	No	Give up meat 3-4 days a week… and avoid fatty meat products. Whole juice or nectar is preferable to Mors, soft drinks and juice drinks. Limit the use of salt to 5 g per day. When using alcohol, the key word is moderation - consuming a small amount of alcohol andpreference for low-alcohol beer or wine over spirits	meat, fatty meat, Mors, soft drinks, juice drinks, salt, alcohol	The term ‘fats’ is used for triglycerides consisting of glycerol and three fatty acids.from the residue. Edible fats are mostly triglycerides in their construction. The broader concept is lipids, which in additiontriglycerides also includes phospholipids, cholesterol and its esters, waxes, and the like. Alcohol is an organic compound with a special smell and taste, which in the human body from a …		Y
Finland	2005	Second most recent	Found & extracted	No	reducing the intake of refined sugars reduction and partial replacement of saturated fat intake with unsaturated fats reducing salt (sodium) intake keeping alcohol consumption reasonable	Saturated fat, salt, refined sugar, alcohol	Examples only	Y
Denmark	1976	Sixth most recent	Scientific presentation instead of guideline found & extracted	No	Save on sugar	sugar	Not full DGs just an image of the DGs- from a presentation from the lady who wrote the old ones, received presentation from dept of health	Y
Finland	1981	Original guidelines	Unable to translate
Estonia	1998	Third most recent	Unable to translate
Fiji	2009	Third most recent	Unable to locate
Fiji	1992	Fourth most recent	Unable to locate
Finland	1998	Third most recent	Found & extracted	No	Reducing intake of saturated fat and sodium Keeping alcohol consumption reasonable	Saturated fat, salt, alcohol	Examples only	Y
Finland	1987	Fourth most recent	Unable to translate
France	2002	Second most recent	Found & extracted	No	limit the consumption oftotal fat (total fat) and particularly so-called "saturated fats" limit consumption of sugar and foods rich in sugar limit consumption of alcoholic beverages	Total fat, saturated fat, sugar, foods rich in sugar, alcoholic beverages	Examples	Y
Germany	2011	Second most recent	Found & extracted	No	...meat, sausage products and eggs in moderation Less fat and high fat foods Sugar and salt in moderation	Meat, sausage products, eggs, fat, high fat foods, sugar and salt	None	Y	Y
Germany	1956	Original guidelines	Unable to translate
Greece	1999	Second most recent	Found & extracted	Yes	Prefer fruits and nuts as snacks, instead of sweets or candy bars Always prefer water over soft drinks	sweets, candy bars, soft drinks	Examples		Y
Guatemala	1996	Second most recent	Unable to translate
Honduras	2011	Second most recent	Unable to locate
Hungary	1987	Second most recent	Found & extracted	No	Avoid fatty foods Make dishes with a little salt, do not salt them afterwards We only eat sweets and cakes as a finishing touch to meals, no more than once a week, twice, never between meals. We do not sugar our food at all, at most very little. Alcohol is harmful to the body, alcoholic beverages are an excess of energy from a nutritional point of view, so they should be avoided, they are forbidd…	Fatty foods, salt, sweets and cakes, alcoholic beverages	Examples only	Y
Iceland	2006	Second most recent	Found & extracted	No	Oil or soft fat instead of hard fat. Salt in moderation	Hard fat, salt	Examples only	Y
India	1998	Second most recent	Found & extracted	Yes	Cooking oils and animal foods should be used in moderation, and vanaspati/ghee/butter should be used only sparingly. Salt should be used in moderation. Processed and ready-to-eat foods should be used judiciously. Sugar should be used sparingly.	cooking oil, animal foods, vanaspati, ghee, butter, salt, processed foods, ready-to-eat foods.	Fats are a concentrated source of energy providing 9Kcal/g, and are made up of fatty acids in different proportions. Minerals are inorganic elements found in body fluids and tissues. The important macro minerals are sodium, potassium, calcium, phosphorus, magnesium and sulphur, and zinc, copper, selenium, molybdenum, fluorine, cobalt, chromium and iodine are microminerals. Foods that are subjecte…	Y	Y	Y
Iran	2015	Second most recent	Unable to locate
Ireland	2012	Second most recent	Unable to locate
Israel	Since 1998, unclear how many	Second most recent	Unable to locate
Iran	2006	Third most recent	Unable to locate
Iran	1996	Fourth most recent	Unable to locate
Iran	1993	Fifth most recent	Unable to locate
Iran	1990	Sixth most recent	Unable to locate
Italy	2003	Second most recent	Found & extracted	No	Fats: choose the quality and limit the quantity Sugars, sweets and sugary drinks: within the right limits Salt? Better a little Alcoholic beverages: if yes, only in controlled quantities	Fats, sugars, sweets, sugary drinks, salt, alcoholic beverages	The sweet taste is linked to a series of both natural and artificial substances. Natral sugars mostly belong to the category of simple carbohydrates or sugars (complex carbohydrates, such as starch, have no sweet taste). The artificial ones are represented by molecules of different chemical nature. Salt- examples only Fat- examples only Alcoholic beverages are made up for the most part by water, …	Y	Y
Japan	2005	Second most recent	Scientific publication instead of guideline found & extracted	Yes	Enjoy snacks, confection and beverages moderately	Snacks, confection and beverages	None present in scientific publication		Y
Latvia	2008	Second most recent	Found & extracted	No	Reduce the consumption of margarine, fatty meat, butter. Use little oil. Limit salt, sugar and products containing them in your diet.	margarine, fatty meat, butter, oil, salt, sugar	Fat provides the body with energy and fatty acids provide absorption of fat-soluble vitamins (A, D, E and K). Examples provided for other nutrients	Y	Y
Malaysia	1999	Second most recent	Unable to translate
Italy	1997	Third most recent	Found & extracted	No	How many fats, which fats. Moderate the amount of consumption of seasoning fats and oils. Above all, moderate the consumption of seasoning fats of animal origin. Limit the use of frying and prolonged cooking; also avoid the reuse of already cooked fats. Sugars and sweets: how and how many. Take into account the quantity and frequency of consumption of sweet foods and drinks during the day, in ord…	Salt, alcoholic beverages, sugar, fat, fats of animal origin, already cooked fats, sweet foods and drinks, products with a high sucrose content	Examples only	Y
Italy	1986	Fourth most recent	Unable to translate
Japan	2000	Third most recent	Unable to locate
Malta	1990	Second most recent	Found & extracted	Yes	the Maltese should consume less fats, sugars, salt and eat more fibre	fats, sugars, salt	Examples only	Y
Netherlands	1999	Second most recent	Unable to locate
New Zealand	1991	Fourth most recent	Found & extracted	Yes	Prepare meals with minimal added fat (especially saturated fat) and salt. Choose pre-prepared foods, drinks and snacks that are low in fat (especially saturated fat), salt and sugar. If drinking alcohol, do so in moderation.	Added fat, saturated fat, salt, sugar, alcohol	Pre-prepared foods include meals that are prepared outside of the home... It also includes foods that have been pre-prepared before purchase but still need to be cooked, heated or require more preparation before being eaten... Fat is present in both animal and vegetable foods. It is the most concentrated form of food energy.	Y
Australia	1992	Third most recent	Found & extracted	Yes	Eat a diet low in fat and, in particular, low in saturated fat. If you drink alcohol, limit your intake. Eat only a moderate amount of sugars and food containing added sugars. Choose low salt foods and use salt sparingly	Fat, saturated fat, alcohol, sugar, foods containing added sugars, salt	Fat is the most energy dense of all the nutrients. Alcoholic beverages contain ethyl alcohol… a drug which depresses or slows down the activity of the body's central nervous system. Alcohol is a substance produced from fermentation of fruits, vegetables of grains. There are three main groups of alcoholic beverages: beer, wine and spirits. Examples provided for all other groups	Y
Australia	1986	Fourth most recent - revised version of the 1982 guidelines	Found & extracted	Yes	Avoid eating too much fat. Avoid eating too much sugar. Limit alcohol consumption. Use less salt.	Fat, sugar, alcohol, salt	Fat is an essential nutrient for health and acts as a carrer of the important fat soluble vitamins and essential fatty acids. Sugar is a concentrated source of food energy (kilojoules). Examples also provided	Y
Netherlands	2006	Second most recent	Found & extracted	No	Limit the use of products with a high content of saturated and mono-trans-saturated fatty acids, table salt, foods and drinks with easily fermentable sugars and drinks with a high content of food acids, and do not drink too much alcohol.	Products with a high content of saturated and mono-trans-saturated fatty acids, table salt, foods and drinks with easily fermentable sugars, drinks with high content of food acids and alcohol	Examples only	Y
New Zealand	2015	Second most recent	Found & extracted	Yes	Choose and/or prepare foods and drinks: with unsaturated fats instead of saturated fats; that are low in salt (sodium)- if using salt, choose iodised salt; with little or no added sugar; that are mostly ‘whole’ and less processed If you drink alcohol, keep your intake low. Stop drinking alcohol if you could be pregnant, are pregnant or are trying to get pregnant	Foods and drinks with saturated fats, high in salt (sodium) and/or with added sugar, processed foods, alcohol	Animal fats are mostly saturated while plant or vegetable fats are mostly mono- or poly-unsaturated. The exceptions are coconut and palm oil, which contain high levels of saturated fatty acids. Most dietary sodium comes from salt (sodium chloride) in processed foods while about 10–20 percent comes from discretionary salt (eg, salt added during and after cooking) (Brown et al 2009). Processed food…	Y		Y
Netherlands	1981	Third most recent	Unable to locate
Netherlands	1970	Fourth most recent	Unable to locate
Netherlands	1941	Fifth most recent	Unable to locate
Denmark	2008	Third most recent	Found & extracted	No	Save on sugar - especially from sodas, sweets and cakes Save on fat - especially from dairy products and meat	Sugar, sodas, sweets, cakes, fat, dairy products, meat	Examples only	Y	Y
Denmark	2005	Fourth most recent	Found & extracted	No	Save on sugar - especially from sodas, sweets and cakes Save on fat - especially from dairy products and meat	Sugar, sodas, sweets, cakes, fat, dairy products, meat	Examples only	Y	Y
North Macedonia	2008	Second most recent	Unable to locate
Netherlands	1986	Third most recent	Found & extracted	No	Be moderate with fat, especially with saturated fat. Be moderate with cholesterol. ...avoid too frequent and excessive use of sugars (mono and disaccharides). Be moderate with alcohol. Be moderate with table salt	fat, saturated fat, alcohol, sugar,mono and disaccharides, salt, cholesterol	Examples only	Y
Norway	2011	Second most recent	Found & extracted	No	...limit the intake of red meat and processed meat. Limit the intake of added sugar. Limit salt intake.	Red meat, processed meat, sugar, salt	"Red meat" means meat from cattle, pigs, sheep and goats. The term "processed meat" is used for meat and meat products that have been salted, smoked or otherwise processed to extend shelf life. Meat and meat products that have been temperature-treated (freezing or cooking) are not considered processed meat in this context. Sugar is a carbohydrate. Carbohydrates are a collective term for a large g…	Y	Y	Y
New Zealand	2003	Third most recent	Found & extracted	Yes	Prepare foods or choose pre-prepared foods, drinks and snacks: - with minimal added fat, especially saturated fat - that are low in salt; if using salt, choose iodised salt - with little added sugar; limit your intake of high-sugar foods. If choosing to drink alcohol, limit your intake	Added fat, saturated fat, salt, sugar	Examples	Y
Paraguay	2003	Second most recent	Unable to locate
Paraguay	1999	Third most recent	Unable to locate
Philippines	1990	Third most recent	Found & extracted	Yes	No primary messages promoted reducing or limiting foods. Secondary messages stated the following: Sweet foods (especially sticky caramels and chocolate) should be eaten less often or eaten with meals to lessen the risk of tooth decay Use salt moderately Avoid alcohol. If you drink, do so moderately. Limit the frequency of drinking. Limit intake of preserved and processed foods such as snack foods…	N/A	Some examples	Y	Y
Philippines	2000	Second most recent	Found & extracted	Yes	Avoid excessive intake of salty foods. Avoid drinking alcoholic beverages Secondary messages: Soft drinks are refreshing beverages that provide water and energy, but like coffee and tea should be consumed in moderation. Limit intake of fatty meats, cholesterol-rich foods and saturated fats (suggestions on how to do this are listed) It is strongly advised to drink in moderation, if alcohol is used…	Salty foods, alcoholic beverages	Examples only	Y
Portugal	1977	Second most recent	Unable to locate
Republic of Korea	2002-3	Third most recent	Unable to locate
Republic of Korea	2008	Second most recent	Scientific publication instead of guideline found & extracted	Yes	Try to limit fat intake not to exceed 20% of total calories. Keep salt intake less than 10g/day. Choose salt-preserved food less and prepare foods with less salt. Decrease alcohol consumption.	Fat, salt, salt-preserved foods, alcohol	Could not locate full guidelines so unclear	Y	Y
Slovenia	2000	Second most recent	Unable to locate
Republic of Korea	1991	Fourth most recent	Unable to locate
South Africa	2003	Second most recent	Found & extracted	Yes	Eat fats sparingly Eat salt sparingly- sprinkle, don't shake! If you drink alcohol, drink sensibly Use food and drinks containing sugar sparingly and not between meals.	Fats, salt, alcohol, food and drinks containing sugar	Dietary fats are classically defined as triglycerides (fats and oils), phospholipids and sterols (cholesterol)…	Y
Sri Lanka	2002	Second most recent	Unable to locate
Switzerland	2005	Second most recent	Found & extracted	No	Enjoy caffeinated drinks (coffee, black / green tea) in moderation. Sweets, salty snacks & high-energy drinks: In moderation with enjoyment Enjoy sweets, salty snacks and sugary drinks (e.g. soft drinks, iced tea, energy drinks) with moderation. If alcoholic beverages are consumed, enjoy them in moderation and as part of meals. Use iodized and fluoridated table salt and conserve salt on dishes.	caffeinated drinks, sweets, salty snacks and high-energy drinks, alcoholic beverages	Examples given in guideline	Y	Y
Thailand	1986	Second most recent	Unable to locate
Turkey	2006	Second most recent	Found & extracted	Yes	Meats must be consumed in limited amounts because of their saturated fat content. Decrease the consumption of saturated fat... Avoid taking much salt and sugar. Reduce the consumption of sugar beverages and sweets... Restrict the beverages and foods containing much sugar. Without tasting foods, additional salt should not be added and salty food should not be consumed. Too much alcohol prevents ac…	Meats, saturated fat, salt, sugar, sugar beverages, sweets, beverages and foods containing much sugar, alcohol	Examples only	Y	Y
United Kingdom	2007	Second most recent	Found & extracted	Yes	try to eat: … just a small amount of foods and drinks high in fat and/or sugar… Try to choose options that are lower in fat, salt and sugar when you can.	foods and drinks high in fat and/or sugar, salt	Examples only	Y
USA	2010	Third most recent	Found & extracted	Yes	Reduce daily sodium intake to less than 2,300 milligrams (mg) and further reduce intake to 1,500mg among persons who are 51 and older and those of any age who are African American or have hypertension, diabetes, or chronic kidney disease… Consume less than 10 percent of calories from saturated fatty acids... Consume less than 300mg per day of dietary cholesterol. Keep trans fatty acid consumption…	Sodium, saturated fatty acids, dietary cholesterol, foods that contain synthetic sources of trans fats, partially hydrogenated oils, solid fats, added sugars, refined grains, refined grain foods that contain solid fats, added sugars, and sodium, alcohol	Sodium is an essential nutrient and is needed by the body in relatively small quantities, provided that substantial sweating does not occur. Dietary fats are found in both plant and animal foods. Fats supply calories and essential fatty acids, and help in the absorption of the fat-soluble vitamins A, D, E, and K. The refining of whole grains involves a process that results in the loss of vitamins…	Y	Y
USA	2005	Fourth most recent	Found & extracted	Yes	Consume less than 10 percent of calories from saturated fatty acids and less than 300 mg/day of cholesterol, and keep trans fatty acid consumption as low as possible. Keep total fat intake between 20 to 35 percent of calories... Limit intake of fats and oils high in saturated and/or trans fatty acids... Reduce the incidence of dental caries by... consuming sugar­- and starch-containing foods and …	Saturated fatty acids, cholesterol, trans fatty acids, total fat, fats and oils high in saturated or trans fatty acids, sugar and starch containing foods and beverages, sodium, salt, alcoholic beverages	Fats supply energy and essential fatty acids and serve as a carrier for the absorption of the fat-soluble vitamins A, D, E, and K and carotenoids… Dietary fat is found in foods derived from both plants and animals. Added sugars, also known as caloric sweeteners, are sugars and syrups that are added to foods at the table or during processing or preparation... Salt is sodium chloride.	Y
USA	2000	Fifth most recent	Found & extracted	Yes	Choose a diet that is low in saturated fat and cholesterol and moderate in total fat. Choose beverages and foods to moderate your intake of sugars. Choose and prepare foods with less salt. If you drink alcoholic beverages, do so in moderation.	Saturated fat, cholesterol, total fat, sugars, salt, alcoholic beverages	Sugars are carbohydrates and a source of energy (calories). Salt (sodium chloride) is the main source of sodium in foods. Examples provided	Y
USA	1995	Sixth most recent	Found & extracted	Yes	Choose a diet low in fat, saturated fat, and cholesterol Choose a diet moderate in salt and sodium Choose a diet moderate in sugars If you drink alcoholic beverages, do so in moderation	Saturated fat, cholesterol, total fat, sugars, salt, alcoholic beverages	Mostly examples. Sodium and sodium chloride—known commonly as salt—occur naturally in foods, usually in small amounts.	Y
USA	1990	Seventh most recent	Found & extracted	Yes	Choose a diet low in fat, saturated fat, and cholesterol Use sugars only in moderation Use salt and sodium only in moderation If you drink alcoholic beverages, do so in moderation	Saturated fat, cholesterol, total fat, sugars, salt, sodium, alcoholic beverages	Examples only	Y
USA	1985	Eigth most recent	Found & extracted	Yes	Avoid too much fat, saturated fat and cholesterol. Avoid too much sugar. Avoid too much sodium. If you drink alcoholic beverages, do so in moderation.	Saturated fat, cholesterol, fat, sugar, sodium, alcoholic beverages	Examples only	Y
USA	1980	Nineth most recent	Found & extracted	Yes	Avoid too much fat, saturated fat and cholesterol. Avoid too much sugar. Avoid too much sodium. If you drink alcohol, do so in moderation.	Saturated fat, cholesterol, fat, sugar, sodium, alcoholic beverages	Examples only	Y
United Kingdom	1994	Third most recent	Found & extracted	Yes	Don't eat too much fat. Don't eat sugary foods too often. If you drink alcohol. keep within sensible levels.	Fatty and sugary foods, fat	Examples only.	Y
Uruguay	2005	Second most recent	Unable to locate
USA	1977	V2 of original guidelines	Found & extracted	Yes	Reduce the consumption of refined and other processed sugars by about 45 percent to account for about 10 percent of total energy intake. Reduce overall fat consumption from approximately 40 percent to about 30 percent of energy intake. Reduce saturated fat consumption to account for about 10 percent of total energy inakte... Reduce cholesterol consumption to about 300 mg a day. Limit the intake o…	Refined and processed sugars, overall fat, saturated fat, cholesterol, sodium, salt	Examples only	Y
USA	2015	Second most recent	Found & extracted	Yes	Limit calories from added sugars and saturated fats and reduce sodium intake. Consume an eating pattern low in added sugars, saturated fats, and sodium. Cut back on foods and beverages higher in these components to amounts that fit within healthy eating patterns.	Added sugars and saturated fats, sodium	Picture is provided of examples of added sugars (muffin and cola drink), saturated fats (ice-cream sundae and burger) and sodium (pizza and sandwich with processed meat). Added sugars include syrups and other caloric sweeteners. When sugars are added to foods and beverages to sweeten them, they add calories without contributing essential nutrients. Consumption of added sugars can make it difficul…	Y
Switzerland	1998	Third most recent	Found & extracted	No	Fats and Oils Use a maximum of 2 teaspoons (10 g) of frying fat or oil such as peanut, olive or rapeseed oil for the preparation of meals. Eat a maximum of 2 teaspoons (10g) of spreadable fat (butter or margarine made from high-quality oils) as a spread per day. Consume at most one high-fat food per day such as fried foods, breaded foods, cheese dishes, hash browns, sausage or cold cuts, cream sa…	frying fat or oil, spreadable fat, high-fat food, sweets, cured foods, offal, alcohol	Examples given in guideline	Y	Y
USA	1977	Original guidelines	Found & extracted	Yes	Reduce overall fat consumption from approximately 40 percent to about 30 percent of energy intake. Reduce saturated fat consumption to account for about 10 percent of total energy intake... Reduce cholesterol consumption to about 300mg a day. Reduce sugar consumption by about 40 percent to account for 15 percent of total energy intake. Reduce salt consumption by about 50 to 85 percent to about 3 …	Overall fat, saturated fat, cholesterol, sugar, salt	Examples only	Y
Germany	1970	Nineth most recent	Unable to translate
Germany	1976	Eigth most recent	Unable to translate
Germany	1987	Seventh most recent	Unable to translate
Germany	1990	Sixth most recent	Unable to translate
Germany	2000	Fifth most recent	Found & extracted	No	Milk and dairy products daily, fish once a week; Meat, sausage products and eggs in moderation. Low fat and high fat foods... You should limit dietary fat. Sugar and salt in moderation... Only occasionally enjoy sugar and foods and beverages made with added sugar. Season creatively with ... little salt.	Fish, meat, sausage products, eggs, dietary fat, high fat foods, sugar, salt, foods and beverages made with added sugar	None	Y	Y
Germany	2007	Fourth most recent	Found & extracted	No	Milk and dairy products daily, fish once a week; Meat, sausage products and eggs in moderation. Low fat and high fat foods... Pay attention to invisible fat, which is mostly contained in meat products, dairy products, pastries and confectionery as well as in fast food and ready made meals. A total of 60-80 grams of fat per day is sufficient. Sugar and salt in moderation... Only occasionally consu…	Fish, meat, sausage products, eggs, invisible fat, dairy products, pastries, confectionery, fast food, finished products, sugar, salt, foods and beverages made with sugar	None	Y	Y
Germany	2009	Third most recent	Unable to translate
